# Supplementary material for: Genome-Wide Analysis of the Expression of WRKY Family Genes in Different Developmental Stages of Wild Strawberry (Fragaria vesca) Fruit
Source: PLoS One. 2016 May 3;11(5):e0154312. doi: 10.1371/journal.pone.0154312 (PMC4854424; doi:10.1371/journal.pone.0154312)
Supplement: S1 Data — (XLS) [file pone.0154312.s001.xls]

## Sheet: Fig 5
	Root	Stem	Leaf	Fruit
FvWRKY01	0.02336	0.04661	0.01636	0.1869
FvWRKY02	0.2517	0.01195	0.004624	0.01243
FvWRKY03	0.3711	0.08021	0.04249	0.01243
FvWRKY04	0.004571	0.08577	0.01563	1.263
FvWRKY05	0.003835	0.001194	0.0004078	5.37e-06
FvWRKY06	0.04076	0.003408	0.0008541	0.003158
FvWRKY07	0.006539	0.02463	0.008549	0.02154
FvWRKY08	0.08362	0.07571	0.05954	0.4099
FvWRKY09	0.01382	0.02029	0.01102	0.07296
FvWRKY10	0.4569	0.02446	0.01125	0.01982
FvWRKY11	0.3487	0.04661	0.01862	0.0002498
FvWRKY12	0.02616	0.01192	0.005178	0.02033
FvWRKY13	0.4147	0.06164	0.01523	0.01559
FvWRKY14	0.02498	0.06293	0.04596	0.1068
FvWRKY15	0.007794	0.008529	0.00176	0.005563
FvWRKY16	0.02357	0.002152	1.023e-05	0.0001187
FvWRKY17	0.07398	0.00879	0.004187	0.001669
FvWRKY18	0.01398	0.0003718	0.0008136	0.0004163
FvWRKY19	0.02261	0.03349	0.02727	0.03565
FvWRKY20	0.0239	0.002833	0.001222	0.0001759
FvWRKY21	0.02189	0.03751	0.02441	0.08758
FvWRKY22	0.2939	0.02836	0.002674	0.02998
FvWRKY23	0.004314	0.02347	0.008851	0.0129
FvWRKY24	0.05159	0.03243	0.04011	0.0804
FvWRKY25	0.01577	0.003496	0.0008462	0.001159
FvWRKY26	0.3878	0.007189	0.006801	0.002264
FvWRKY27	0.4195	0.1227	0.00506	0.0006874
FvWRKY28	0.05831	0.001101	0.001359	0.000494
FvWRKY29	0.3423	0.09321	0.01606	0.02509
FvWRKY30	0.03125	0.003906	0.002108	0.0006518
FvWRKY31	0.05428	0.09583	0.1046	0.3407
FvWRKY32	0.001169	0.01924	0.0009059	0.08021
FvWRKY33	0.0003608	0.0002072	0.0003027	5.514e-05
FvWRKY34	0.05995	0.005131	0.001631	0.004167
FvWRKY35	0.0008541	0.003044	0.0006701	0.001856
FvWRKY36	0.01348	0.003553	0.0007333	0.001037
FvWRKY37	0.008953	0.007272	0.001242	0.001904
FvWRKY38	0.09717	0.1081	0.03768	0.002254
FvWRKY39	0.002427	0.009016	0.004518	0.001027
FvWRKY40	0.1088	0.07838	0.01038	0.001994
FvWRKY41	0.00506	0.00851	0.00131	0.001319
FvWRKY42	0.02778	0.03125	0.03125	0.1684
FvWRKY43	0.00879	0.003508	0.001313	0.001831
FvWRKY44	0.5082	0.09214	0.005499	0.01342
FvWRKY45	0.004284	0.01005	0.00201	0.001935
FvWRKY46	0.005002	0.001931	0.001137	3.706
FvWRKY47	0.05886	0.0782	0.05685	1.509
FvWRKY48	0.03768	0.003217	0.0007877	0.2054
FvWRKY49	0.5212	0.1371	0.03089	0.004255
FvWRKY50	0.008182	0.009464	0.0009834	0.005563
FvWRKY51	0.1291	0.01523	0.0066	0.003115
FvWRKY52	0.001052	0.02568	0.001599	0.03581
FvWRKY53	0.001101	0.003016	0.003393	0.001074
FvWRKY54	0.02486	0.07536	0.0264	0.00688
FvWRKY55	0.004446	0.02024	0.01554	0.005263
FvWRKY56	0.01746	0.007323	0.0006209	0.0009368
FvWRKY57	0.01793	0.007222	0.002088	0.002781
FvWRKY58	0.008344	0.005287	0.001077	0.002152
FvWRKY59	0.0931	0.00268	0.0002281	0.05751

## Sheet: Fig 6
	18 d	24 d	30 d	36 d	42 d
FvWRKY01	19.3608	16.5388	18.5738	22.5047	29.8247
FvWRKY02	63.66	75.1036	72.7471	78.3097	75.69
FvWRKY04	54.2879	68.857	81.4332	97.4697	93.6227
FvWRKY05	0.0683828	0.0337892	0.0270459	0	0.032559
FvWRKY06	1.12445	1.00539	0.42355	0.12859	0.152966
FvWRKY07	19.0777	5.99077	6.41711	1.32001	0.169784
FvWRKY08	76.4761	78.0425	70.0149	62.0121	55.7718
FvWRKY09	3.1005	7.78563	9.48852	5.95379	4.5497
FvWRKY10	40.2599	23.0574	10.8379	7.66955	8.69809
FvWRKY11	1.51156	0.790826	0.0351668	0.0208744	0.0423352
FvWRKY12	0.410297	0.253419	0	0.145407	0.0976769
FvWRKY13	5.34242	15.2145	13.115	19.1155	43.656
FvWRKY14	4.94341	6.64939	4.45342	5.03361	9.80708
FvWRKY15	2.29582	6.0029	8.55047	5.28474	52.8333
FvWRKY16	1.34699	0.136528	0.109281	0.0330538	0
FvWRKY17	1.28624	1.21058	2.90695	2.07925	7.93221
FvWRKY18	0	0	0	0	0.0295883
FvWRKY19	10.1048	17.7024	11.8339	7.07867	12.5279
FvWRKY20	1.56289	1.27354	0.347024	0.500544	2.24547
FvWRKY21	14.2242	34.4095	56.6976	69.8163	62.6956
FvWRKY22	9.93553	41.0093	43.9058	31.5098	25.8427
FvWRKY27	16.6925	14.5109	3.48072	0.388649	0.22773
FvWRKY28	0	0.075009	0	0	0.0481853
FvWRKY29	16.3507	7.52201	6.11005	5.71557	7.03339
FvWRKY30	0	0	0	0.0146654	0
FvWRKY31	62.1985	37.2445	25.3935	24.1085	39.0384
FvWRKY32	7.60908	50.9543	18.8143	3.15248	2.28015
FvWRKY33	0.178764	0.154579	0.0530271	0.0213852	0.0638361
FvWRKY34	0.553734	0.478818	0.739146	0.430573	0.823901
FvWRKY38	7.10705	1.1218	0.312322	0.140814	0.0469982
FvWRKY39	0	0	0	0.0178458	0.0361928
FvWRKY40	10.0588	5.35949	1.48589	0.433302	2.3081
FvWRKY41	0.114662	0	0.0906995	0.0548671	0
FvWRKY42	22.7894	21.9455	18.8462	14.8155	21.2698
FvWRKY44	23.8992	42.6864	17.6461	3.49823	1.90188
FvWRKY45	3.64871	1.90306	0.481031	0	0.0965141
FvWRKY46	1.61506	11.3548	64.4243	179.208	323.101
FvWRKY47	53.3086	125.911	126.193	142.211	177.485
FvWRKY48	0.162941	11.1107	21.7178	32.2896	41.1178
FvWRKY49	42.7013	5.52136	0.736579	0.129697	0
FvWRKY51	1.44708	0.286012	0.152622	0.0705436	0
FvWRKY52	17.1943	7.3137	3.34521	1.54335	0.423905
FvWRKY53	0.0492119	0.048633	0	0	0
FvWRKY54	6.64115	1.62842	0.710967	0.405745	0.0475495
FvWRKY56	0.365197	0.0451126	0.0361096	0	0.0434702
FvWRKY57	0.237039	0	0	0.019259	0
FvWRKY58	1.10764	0.70828	0.54975	0.59257	1.40635

## Sheet: Fig 7
FvWRKY01	Relative expression	error		FvWRKY04	Relative expression	error		FvWRKY13	Relative expression	error		FvWRKY14	Relative expression	error
Day18	0.01706	0.002499		Day18	0.03396	0.006735		Day18	0.003009	0.0004632		Day18	0.0137	0.003801
Day24	0.01492	0.003491		Day24	0.03606	0.008385		Day24	0.007442	0.001239		Day24	0.01395	0.001413
Day30	0.01284	0.0006855		Day30	0.03365	0.005486		Day30	0.007958	0.0009512		Day30	0.01203	0.001315
Day36	0.02521	0.002512		Day36	0.06919	0.006079		Day36	0.02272	0.002938		Day36	0.01964	0.002187
Day42	0.04972	0.004709		Day42	0.1194	0.009457		Day42	0.09539	0.01385		Day42	0.04926	0.008105
FvWRKY15	Relative expression	error		FvWRKY21	Relative expression	error		FvWRKY46	Relative expression	error		FvWRKY47	Relative expression	error
Day18	0.000543	2.924e-05		Day18	0.008953	0.0009295		Day18	0.0003152	0.0001009		Day18	0.0258	0.003313
Day24	0.001213	0.0004183		Day24	0.02225	0.002838		Day24	0.006316	0.001622		Day24	0.06279	0.00873
Day30	0.00198	0.0002745		Day30	0.04114	0.003944		Day30	0.03557	0.005869		Day30	0.06178	0.00683
Day36	0.001967	0.0003018		Day36	0.06576	0.006563		Day36	0.1466	0.013		Day36	0.1078	0.007155
Day42	0.04715	0.00712		Day42	0.1116	0.02037		Day42	0.5478	0.03173		Day42	0.2553	0.01793

## Sheet: Fig 8
	IAA-CK(18d)	IAA(18d)	IAA-CK(36d)	IAA(36d)			ABA-CK(18d)	ABA(18d)	ABA-CK(36d)	ABA(36d)			Suc-CK(18d)	Suc(18d)	Suc-CK(36d)	Suc(36d)
FvWRKY01	0.03565	0.07347	0.01448	0.01546		FvWRKY01	0.03965	0.03118	0.01516	0.0201		FvWRKY01	0.0653	0.06441	0.01198	0.01942
FvWRKY02	0.001453	0.002264	0.002101	0.00281		FvWRKY02	0.00227	0.002377	0.002801	0.004688		FvWRKY02	0.004294	0.003393	0.003432	0.00506
FvWRKY04	0.1108	0.6613	0.04984	0.07305		FvWRKY04	0.1374	0.1018	0.06606	0.09728		FvWRKY04	0.1256	0.0728	0.04972	0.09268
FvWRKY06	0.0325	0.03416	0.001249	0.001012		FvWRKY06	0.02341	0.01454	0.001169	0.001652		FvWRKY06	0.04759	0.02984	0.0005753	0.001337
FvWRKY07	0.1406	1.016	0.03008	0.03751		FvWRKY07	0.1183	0.09876	0.02637	0.04328		FvWRKY07	0.1593	0.1174	0.01964	0.03103
FvWRKY08	0.07766	0.5	0.03695	0.04249		FvWRKY08	0.09517	0.08479	0.03759	0.06136		FvWRKY08	0.1029	0.06871	0.03296	0.05845
FvWRKY09	0.01824	0.03365	0.0125	0.01275		FvWRKY09	0.02592	0.02412	0.01085	0.01971		FvWRKY09	0.02486	0.01595	0.01011	0.02309
FvWRKY10	0.07381	0.0112	0.02074	0.02015		FvWRKY10	0.08152	0.07313	0.02658	0.02922		FvWRKY10	0.1612	0.07677	0.01408	0.02194
FvWRKY11	0.01454	0.03349	0.002559	0.001829		FvWRKY11	0.009121	0.008729	0.002644	0.003315		FvWRKY11	0.02984	0.01584	0.00148	0.002674
FvWRKY12	0.005486	0.01171	0.001926	0.001554		FvWRKY12	0.004461	0.004405	0.002147	0.003861		FvWRKY12	0.0104	0.004225	0.001304	0.003061
FvWRKY13	0.07502	0.02407	0.02081	0.01702		FvWRKY13	0.05391	0.05575	0.02304	0.02862		FvWRKY13	0.1044	0.1098	0.01865	0.03082
FvWRKY14	0.01478	0.04748	0.01335	0.01418		FvWRKY14	0.01625	0.01663	0.01232	0.01862		FvWRKY14	0.03483	0.01906	0.009685	0.01906
FvWRKY15	0.02246	0.01088	0.002165	0.001895		FvWRKY15	0.01953	0.0364	0.002781	0.003553		FvWRKY15	0.0272	0.01698	0.002656	0.003191
FvWRKY16	0.0003718	0	2.104e-05	3.006e-05		FvWRKY16	0.0003214	0.0006413	1.298e-05	1.715e-06		FvWRKY16	0.0004472	0.0008015	1.679e-05	2.351e-05
FvWRKY17	0.006353	0.007776	0.0007522	0.0007662		FvWRKY17	0.00564	0.005113	0.0007932	0.001482		FvWRKY17	0.00953	0.003075	0.0009543	0.001136
FvWRKY19	0.007995	0.002291	0.006144	0.007867		FvWRKY19	0.009866	0.009958	0.005601	0.01055		FvWRKY19	0.0106	0.008163	0.004656	0.008749
FvWRKY20	0.009163	0.0212	0.0001767	0.0001578		FvWRKY20	0.007106	0.005746	0.000435	0.0005405		FvWRKY20	0.01332	0.01482	0.0001246	0.0003948
FvWRKY21	0.01367	0.00303	0.02357	0.02702		FvWRKY21	0.0536	0.01566	0.0258	0.03357		FvWRKY21	0.02758	0.01237	0.02998	0.03577
FvWRKY22	0.01243	0.01951	0.03326	0.03928		FvWRKY22	0.01601	0.01893	0.0248	0.0333		FvWRKY22	0.01822	0.02248	0.02984	0.03273
FvWRKY27	0.03516	0.06441	0.03636	0.02977		FvWRKY27	0.05422	0.06951	0.03412	0.04726		FvWRKY27	0.06426	0.06935	0.01314	0.02352
FvWRKY29	0.03068	0.03311	0.01376	0.01234		FvWRKY29	0.03479	0.04269	0.01577	0.01694		FvWRKY29	0.04343	0.04544	0.01005	0.01438
FvWRKY31	0.1712	0.2973	0.01475	0.01559		FvWRKY31	0.1682	0.09695	0.02139	0.0328		FvWRKY31	0.05311	0.1362	0.01335	0.02562
FvWRKY32	0.004364	0.01154	0.01438	0.01937		FvWRKY32	0.01684	0.02538	0.01395	0.0182		FvWRKY32	0.002231	0.004284	0.008393	0.01502
FvWRKY33	0.00455	0.0004744	2.337e-05	9.285e-06		FvWRKY33	0.002355	0.00135	1.398e-05	7.069e-06		FvWRKY33	0.001575	0.01194	1.709e-05	1.382e-05
FvWRKY34	0.001191	0.007831	0.0007635	0.0009175		FvWRKY34	0.0009948	0.00159	0.0008801	0.00147		FvWRKY34	0.001032	0.001527	0.0004535	0.0007075
FvWRKY38	0.02015	0.0562	0.00344	0.002438		FvWRKY38	0.008393	0.008629	0.003377	0.006615		FvWRKY38	0.008201	0.01203	0.001367	0.00294
FvWRKY40	0.00953	0.02005	0.007065	0.005336		FvWRKY40	0.0104	0.01118	0.008759	0.01275		FvWRKY40	0.007705	0.009596	0.002879	0.00471
FvWRKY42	0.00982	0.03075	0.01305	0.01515		FvWRKY42	0.01201	0.008729	0.01133	0.01774		FvWRKY42	0.0142	0.007634	0.006479	0.01488
FvWRKY44	0.2021	0.5638	0.06037	0.0633		FvWRKY44	0.1908	0.1497	0.04644	0.07081		FvWRKY44	0.25	0.1886	0.02217	0.04299
FvWRKY45	0.003195	0.0383	0.0006858	0.001213		FvWRKY45	0.004216	0.004645	0.0008443	0.001316		FvWRKY45	0.006487	0.006524	0.0004917	0.0009303
FvWRKY46	0.00657	0.0009239	0.0359	0.04502		FvWRKY46	0.005257	0.004678	0.05441	0.1061		FvWRKY46	0.008412	0.003943	0.05562	0.09853
FvWRKY47	0.2506	0.8645	0.09473	0.09473		FvWRKY47	0.3345	0.263	0.09617	0.1346		FvWRKY47	0.3896	0.3291	0.06675	0.1456
FvWRKY48	0.004927	0.0123	0.008579	0.00883		FvWRKY48	0.007794	0.01195	0.01226	0.01948		FvWRKY48	0.01581	0.006677	0.005866	0.01124
FvWRKY49	0.3737	1.028	0.01217	0.01095		FvWRKY49	0.1568	0.1032	0.01828	0.0295		FvWRKY49	0.4127	0.2264	0.006434	0.01552
FvWRKY51	0.03311	0.01176	0.0004431	0.0003822		FvWRKY51	0.01928	0.01573	0.000618	0.0006639		FvWRKY51	0.06337	0.04123	0.0002086	0.0006624
FvWRKY52	0.01675	0.1004	0.006094	0.007687		FvWRKY52	0.01523	0.01746	0.00692	0.009205		FvWRKY52	0.01655	0.01515	0.00491	0.008549
FvWRKY54	0.02385	0.1106	0.001852	0.001953		FvWRKY54	0.0173	0.01152	0.001346	0.00213		FvWRKY54	0.02228	0.02005	0.0007316	0.001534
FvWRKY56	0.001994	0.008079	0.0004231	0.000262		FvWRKY56	0.001023	0.001501	0.0003358	0.000557		FvWRKY56	0.003023	0.00132	0.0002106	0.0004467
FvWRKY57	0.001239	0.007995	0.0003274	0.000317		FvWRKY57	0.001436	0.00086	0.0003101	0.0005108		FvWRKY57	0.001791	0.0007662	0.0002241	0.000393
FvWRKY58	0.002162	0.006984	0.0004003	0.0004493		FvWRKY58	0.002536	0.001953	0.0003791	0.0007841		FvWRKY58	0.00124	0.0007618	0.0002593	0.0006081
